# Supplementary material for: A keyword searchable attribute-based encryption scheme with attribute update for cloud storage
Source: PLoS One. 2018 May 24;13(5):e0197318. doi: 10.1371/journal.pone.0197318 (PMC5967729; doi:10.1371/journal.pone.0197318)
Supplement: S1 File — (ZIP) [file pone.0197318.s001.zip]

Archive with 1 entries (1 files):
- S1 Supporting Information .docx
